# Supplementary material for: S1P Lyase Regulates Intestinal Stem Cell Quiescence via Ki-67 and FOXO3
Source: Int J Mol Sci. 2021 May 26;22(11):5682. doi: 10.3390/ijms22115682 (PMC8198365; doi:10.3390/ijms22115682)
Supplement: Supplementary file 1 [file ijms-22-05682-s001.zip]

Archive with 1 entries (1 files):
- ijms-1220275-supplementary.pdf
